# Supplementary material for: JNK signaling in pioneer neurons organizes ventral nerve cord architecture in Drosophila embryos
Source: Nat Commun. 2023 Feb 7;14:675. doi: 10.1038/s41467-023-36388-1 (PMC9905486; doi:10.1038/s41467-023-36388-1)
Supplement: Supplementary file 9 — Source Data [file 41467_2023_36388_MOESM9_ESM.xlsx]

## Sheet: Fig1F
Box plots of the gradient of the spatial correlation along the AP axis, normalized by the difference between the maximum and minimum gradients for wild type, pucE69 and pucB48 individuals
[ Maximum gradient steepness – Minimum gradient steepness ] / (average gradient steepness)
	WT			E69			B48
Embryo 1	-0.1667		Embryo 1	0.0341		Embryo 1	0.1093
	-0.4008			-0.5741			0.4018
	0.2796			0.147			0.1544
	-0.0176			-0.4101
	-0.0084			0.0933		Embryo 2	-0.0277
	-0.2274			-0.0929			-0.125
				-0.1255			-0.2335
Embryo 2	0.2091						-0.0159
	0.1204		Embryo 2	0.1465
	0.2364			0.0128		Embryo 3	-0.1004
	-0.2529			0.3192			0.2385
	-0.3914			-0.6739			-0.356
	-0.4426			-0.2751
	-0.0313			-0.0796		MEDIAN	-0.0218
	-0.1305			0.2883		AVERAGE	0.00455
	0.2362			0.1098		N	10
				0.1163
Embryo 3	-0.5072					t test = 0	p=0,95
	0.0101		Embryo 3	-0.2498
	-0.1925			0.0255
	-0.2288			-0.198
	-0.248			0.545
	-0.2222			-0.0366
	-0.2688			-0.2915
	-0.2377			0.4803
	-0.4415			-0.1151
MEDIAN	-0.20735		MEDIAN	-0.0119
AVERAGE	-0.138521		AVERAGE	-0.0335042
N	24		N	24
t test = 0	**, p = 0,008		t test = 0	p=0,59

## Sheet: Fig4D
Fas2 fluorescence intensity at Nodes & Internodes / Comparison between WT and puE69 or pucB48 mutant stage 16 embryos
Fluorescence Integrated Density (Arbitrary Units)
WT				pucE69				pucB48
	Nodes	Internodes			Nodes	Internodes			Nodes	Internodes
Embryo1				Embryo1
	64574.5	43236.6			23352.3	13991.8		Embryo1	41259.9	33233
	61063.7	47144			24091.1	13883.8			40627.2	22815.7
	59814.8	59416.6			22604.7	15552.6			49638.7	33918.6
	62301.6	52860.1			21025.5	14057.4			32244.1	30911.3
		47325		Embryo2				Embryo2
		49524.2			29074.4	19224.8			43462.7	30491.1
Embryo2					22425.9	20582.8			51271.8	37666.9
	81223.9	76863.8			35054.1	20104.9			59561	24870
	93152.1	71224.2			38228.6	23133.1			58713.5	27543.2
	66285.9	67506		Embryo3				Embryo3
	92081.2	85441.4			37173.8	30001.8			34717.8	22330.4
Embryo3					47110.7	29181.5			27962.2	18627.1
	98013.7	57032			38584.7	22115.2			42958.6	18087.3
	84038.2	67282.2			32083.1	28460.8			45748.1	19204.1
	90577.9	66991		Embryo4				Embryo4
	97693.4	66299			33248.9	22364			34795.3	14931.2
		59757			31809.7	22173.9			32809.2	21786.7
		60202.1			30480	18302.9			32166.6	15717.8
Embryo4					37868	21732.6			38406.9	16356.9
	69691.2	44521.3						Embryo4
	59825.4	40824		AVERAGE	31513.5	20929			41404.4	19110
	55207.3	43009.1		STDEV	7427.02	5177.84			34435	19182.1
	56875.4	43360.5		N	16	16			45657	17272.2
	54264.9	53339.7							41355.6	18704.9
	63977.4	50758.5						Embryo5
Embryo5									22686.9	14181.3
	59587	48607.5							15114	11194.7
	53328.1	50595								14596.4
	77800.2	66555.4								16044.7
	83429.3	68530						Embryo6
Embryo6									19796.4	35662.9
	76459.9	68108.1							25451.1	29296.5
	79444.5	54166.3								13537.8
		61172.3								13558.7
		59007.4						Embryo7
Embryo7									56735.6	36660.6
	71597.5	51348.8							44053.7	22971.5
	70936.4	50116.1								34385
	71486	62511.4								37430.2
	71661.3	69304.7
	50928.9	62800.6						AVERAGE	38962.8	23196.3
	55312.2	64625						STDEV	11416.6	8275.05
Embryo8								N	26	32
	64964.8	64045.3
	70228.5	66147.7
	79797.9	71289.4
	81388.3	70703.4
Embryo9
	41247.5	55495.7
	52473	52061.9
	51400.4	40619
Embryo10
	80316.6	59892.5
	78721	67610.7
	89276.7	69557
	74387.6	62212.7
	91811.7	68725.2
	77700.7	58685.4
AVERAGE	71310.4	59151.3
STDEV	14224.6	10224.3
N	43	49

## Sheet: Fig4E
Fas2 protein levels_Western Blot Quantification
Blot Band Density (Arbitrary Units)						Double Normalized (Actin / Exp 1) Data
Exp1
Genotype	Fas2 Immunoblot	Normalized to normalized actin	Normalized to Exp 1 ( E69/+; B48/+)
E69/+	16915.4	12167	12167				E69/+	E69	B48/+	B48
E69	8239.6	7420.22	7420.22
B48/+	20291.8	20291.8	20291.8			AVERAGE	12167	6903.78	20291.8	9320.71		16705.4	13120.9	20291.8	10314.5
B48	7866.86	7818.4	7818.4			STDEV	0	1656.99	0	3957.42		0	6744.81	0	3761.01
						N	3	3	3	3
	ACTIN Loading CTRL	Normalized to minimum
E69/+	19725.8	1.39027
E69	15755.3	1.11043				t test	E69/+ vs E69	**, p=0.0053	B48/+ vs B48	** p=0.0086
B48/+	14188.5	1
B48	14276.5	1.0062
Exp2						Cropped sections of this blot are presented in Figure 4F (Lane 5 as Lane 1 in 4F; Lane 6 as Lane 2 in 4F; Lane 1 as Lane 3 in 4F and Lane 2 as Lane 4 in 4F)
Genotype	Fas2 Immunoblot	Normalized to normalized actin
E69/+	14096.2	12213.7	12167
E69	6338.16	5069.47	5050.07
B48/+	15998.2	11649	20291.8
B48	7927.53	7927.53	13809.3
	ACTIN Loading CTRL	Normalized to minimum
E69/+	9089.89	1.15412
E69	9847.06	1.25026
B48/+	10816.5	1.37335
B48	7876	1
Exp3
Genotype	Fas2 Immunoblot	Normalized to normalized actin
E69/+	15505.8	10893.5	12167
E69	7605.79	7378.48	8241.05
B48/+	14533.2	13275	20291.8
B48	4144.02	4144.02	6334.42
	ACTIN Loading CTRL	Normalized to minimum
E69/+	16316.9	1.4234
E69	11816.5	1.03081
B48/+	12549.8	1.09478
B48	11463.3	1

## Sheet: Fig4H
VNC Length comparison between WT and fas2 mutants stage 16 embryos
VNC Length in µm
	WT			CB03613/EB112			E76/EB112
Embryo1	297.368		Embryo1	327.358		Embryo1	340.056
Embryo2	263.115		Embryo2	296.304		Embryo2	314.529
Embryo3	271.761		Embryo3	294.13		Embryo3	340.308
Embryo4	275.909		Embryo4	301.084		Embryo4	340.031
			Embryo5	316.872		Embryo5	424.052
AVERAGE	277.038					Embryo6	415.363
STDEV	14.5634		AVERAGE	307.15		Embryo7	280.723
N	4		STDEV	14.3774		Embryo8	403.016
			N	5
						AVERAGE	357.26
						STDEV	51.4015
						N	8

## Sheet: Fig5C
NrxIV fluorescence intensity comparison between pucE69/+ and pucE69 embryos and between RN2Gal4<UAS-GFP and RN2Gal4>UAS-GFP:UAS-HepCA or RN2Gal4>UAS-GFP:UAS-BskDN stage 16 embryos
Fluorescence Integrated Density / Segment (Arbitrary Units)
	pucE69/+			pucE69			RN2-Gal4<UAS-GFP			RN2-Gal4>UAS-GFP:UAS-HepCA			RN2-Gal4>UAS-GFP:UAS-BskDN
Embryo1	1.14778e+06		Embryo1	1.35995e+06		Embryo1	1.46678e+06		Embryo1	1.768e+06		Embryo1	1.15399e+06
	1.20114e+06						1.42733e+06			1.51987e+06
			Embryo2	1.64609e+06			1.34585e+06			1.51777e+06		Embryo2	1.01189e+06
Embryo2	1.34952e+06			1.45593e+06									1.13853e+06
						Embryo2	1.48491e+06		Embryo2	1.90601e+06			927212
Embryo3	1.43652e+06		Embryo3	2.0563e+06			1.42766e+06			2.00168e+06			1.10059e+06
	1.30382e+06			2.13832e+06
						AVERAGE	1.4305e+06		Embryo3	1.55945e+06		Embryo3	1.09382e+06
AVERAGE	1.28775e+06		AVERAGE	1.73132e+06		STDEV	53525.4			1.55608e+06			1.0075e+06
STDEV	115433		STDEV	350813		N	5			1.42494e+06
N	5		N	5								Embryo4	629411
									Embryo4	1.67299e+06			690130
										1.62428e+06			667500
										1.55271e+06
										1.56355e+06		Embryo5	848641
													772109
									Embryo5	1.38317e+06			764659
										1.38182e+06
												Embryo6	741636
									Embryo6	2048218			710063
													813673
									Embryo7	1.45001e+06
										1.73324e+06		Embryo7	752944
										1.74354e+06			591433
										1.65557e+06			576072
									Embryo8	1.51463e+06		Embryo8	799934
										1.64892e+06			772617
													710873
									AVERAGE	1.62983e+06
									STDEV	185816		AVERAGE	830693
									N	21		STDEV	179863
												N	22

## Sheet: Fig5I
NrxIV fluorescence intensity comparison between zfh1/+ and zfh1 stage 16 embryos
Fluorescence Integrated Density / Segment (Arbitrary Units)
	zfh1/+			zfh1
Embryo1	1.57554e+06		Embryo1	828007
	1.56714e+06			852442
Embryo2	1.4047e+06		Embryo2	822947
Embryo3	1.34624e+06		Embryo3	767221
	1.20401e+06			784112
Embryo4	1.46837e+06		Embryo4	1.08231e+06
				993016
Embryo5	1.35309e+06			945335
	1.28353e+06
			Embryo5	705354
Embryo6	1.04668e+06			711039
	1.00233e+06
			AVERAGE	849178
Embryo7	1.05835e+06		STDEV	122995
	988045		N	10
	1.09455e+06
AVERAGE	1.26097e+06
STDEV	210540
N	13

## Sheet: Fig5J
Fas2 fluorescence intensity comparison between zfh1/+ and zfh1 stage 16 embryos
Fluorescence Integrated Density / Segment (Arbitrary Units)
	zfh1/+			zfh1
Embryo1	328487		Embryo1	122689
	328850			142404
Embryo2	269387		Embryo2	155279
	282112
			Embryo3	132978
Embryo3	266891			129318
Embryo4	303384		Embryo4	170518
	273041			160921
				158457
Embryo5	290632
	255783		Embryo5	134278
				122889
Embryo6	247373
			AVERAGE	142973
			STDEV	17156.5
Embryo7	251484		N	10
	239382
AVERAGE	278067
STDEV	29853.7
N	12

## Sheet: Fig5K
VNC Length comparison between RN2Gal4>UAS-GFP and RN2Gal4>UAS-GFP:UAS-HepCA or RN2Gal4>UAS-GFP:UAS-BskDN stage 16 embryos
VNC Length in µm
	RN2-Gal4>UAS-GFP			RN2-Gal4>UAS-GFP:UAS-HepCA			RN2-Gal4>UAS-GFP:UAS-BskDN
Embryo1	288.17		Embryo1	303.17		Embryo1	287.76
Embryo2	295.95		Embryo2	304.1		Embryo2	290.07
Embryo3	297.23		Embryo3	309.98		Embryo3	290.24
Embryo4	298.89		Embryo4	310.02		Embryo4	290.36
Embryo5	301.76		Embryo5	312.94		Embryo5	291.19
Embryo6	301.78		Embryo6	314.63		Embryo6	294.42
Embryo7	306.25		Embryo7	315.09		Embryo7	294.47
Embryo8	307.5		Embryo8	315.85		Embryo8	297.23
Embryo9	309.91		Embryo9	317.67		Embryo9	298.69
Embryo10	311.41		Embryo10	318.75		Embryo10	299.9
Embryo11	316.02		Embryo11	319.4		Embryo11	306.95
Embryo12	317.71		Embryo12	319.59		Embryo12	307.48
Embryo13	318.53		Embryo13	320.79		Embryo13	307.65
Embryo14	320.15		Embryo14	321.14		Embryo14	310.24
Embryo15	320.78		Embryo15	322.18		Embryo15	310.42
Embryo16	322.18		Embryo16	323.25		Embryo16	311.06
Embryo17	323.62		Embryo17	324.55		Embryo17	311.56
Embryo18	325.31		Embryo18	324.62		Embryo18	311.9
Embryo19	325.78		Embryo19	325.38		Embryo19	313.42
Embryo20	326.41		Embryo20	326.59		Embryo20	313.95
Embryo21	328.36		Embryo21	327.66		Embryo21	318.36
Embryo22	329.42		Embryo22	329.11		Embryo22	320.96
Embryo23	329.8		Embryo23	329.86		Embryo23	322.35
Embryo24	329.82		Embryo24	329.97		Embryo24	322.63
			Embryo25	330.49		Embryo25	323.19
AVERAGE	314.697		Embryo26	330.54		Embryo26	323.63
STDEV	12.4446		Embryo27	331.86		Embryo27	326.03
N	24		Embryo28	337.12
			Embryo29	337.27		AVERAGE	307.263
			Embryo30	338.68		STDEV	12.2021
			Embryo31	341.15		N	27
			Embryo32	344.13
			Embryo33	344.27
			Embryo34	345.04
			AVERAGE	324.907
			STDEV	11.0954
			N	34

## Sheet: Fig5L
VNC Length comparison between zfh1/+ and zfh1 stage 16 embryos
VNC Length in µm
	zfh1/+			zfh1
Embryo1	285.15		Embryo1	321.8
Embryo2	289.81		Embryo2	325.28
Embryo3	293.68		Embryo3	325.96
Embryo4	296.88		Embryo4	331.34
Embryo5	299.27		Embryo5	334.96
Embryo6	300.53		Embryo6	336.03
Embryo7	300.78		Embryo7	341.98
Embryo8	305.91		Embryo8	342.17
Embryo9	308.51		Embryo9	350.06
Embryo10	311.02		Embryo10	350.81
Embryo11	315.28		Embryo11	356.1
Embryo12	315.33		Embryo12	356.39
Embryo13	319.66		Embryo13	358.73
Embryo14	321.42
Embryo15	322.57		AVERAGE	340.893
Embryo16	327.91		STDEV	12.7677
Embryo17	330.7		N	13
Embryo18	332.55
AVERAGE	309.831
STDEV	14.2843
N	18

## Sheet: Fig6F
Fas2 fluorescence intensity at Nodes & Internodes / Comparison between zfh1/+ and zfh1 stage 16 embryos
	Fluorescence Integrated Density (Arbitrary Units)
zfh1/+				zfh1
	Nodes	Internodes			Nodes	Internodes
Embryo1	1.23721e+07	7.75532e+06		Embryo1	1.05402e+07	7.11386e+06
	1.27264e+07	9.71493e+06			1.23306e+07	7.50874e+06
	8.89521e+06	7.898e+06			1.17116e+07	9.37784e+06
	1.16729e+07	8.21377e+06			1.05643e+07	9.2055e+06
Embryo2	1.37676e+07	7.629e+06		Embryo2	8.3679e+06	5.93489e+06
	1.04265e+07	7.98233e+06			6.88877e+06	4.39708e+06
	1.14648e+07	8.80831e+06			6.67724e+06	6.21778e+06
	1.22173e+07	6.14224e+06				4.93859e+06
Embryo3	1.66641e+07	1.24891e+07		Embryo3	1.31363e+07	8.72245e+06
	1.67786e+07	1.37005e+07			1.237e+07	7.90446e+06
	1.85476e+07	1.41627e+07			1.6905e+07	9.80061e+06
	1.97277e+07	1.57567e+07			1.41592e+07	1.15016e+07
Embryo4	9.97229e+06	6.71487e+06		Embryo4	1.05321e+07	9.81616e+06
	1.32485e+07	7.10563e+06			9.77051e+06	7.24934e+06
	1.30507e+07	8.26197e+06			1.05962e+07	6.58478e+06
	1.46861e+07	1.22702e+07			9.08003e+06	5.30955e+06
Embryo5	1.80823e+07	1.32243e+07		Embryo5	1.37728e+07	8.16543e+06
	1.62694e+07	9.74766e+06			1.15783e+07	9.90665e+06
	1.33459e+07	1.20678e+07			1.38917e+07	9.62409e+06
	1.56389e+07	1.15172e+07			1.43333e+07	9.86118e+06
Embryo6	1.70981e+07	1.55077e+07		Embryo6	5.59487e+06	4.95525e+06
	1.84577e+07	1.44215e+07			9.88721e+06	4.23924e+06
	1.69115e+07	1.16445e+07			9.7682e+06	5.21014e+06
	1.70571e+07	1.38491e+07			1.31076e+07	7.65337e+06
	1.64059e+07
	1.51658e+07			Embryo7	8.41096e+06	4.50005e+06
					1.1338e+07	6.71995e+06
Embryo7	1.00952e+07	7.5069e+06				4.47269e+06
	1.35696e+07	9.50116e+06				6.15976e+06
	1.62764e+07	1.03786e+07
		1.19157e+07		Embryo8	1.58158e+07	7.98447e+06
					1.46536e+07	9.54634e+06
Embryo8	1.32761e+07	8.50138e+06			1.53376e+07
	1.10405e+07	1.03198e+07			1.62055e+07
	1.21635e+07	9.12369e+06
	1.07569e+07	8.01092e+06		Embryo9	1.39093e+07	1.12234e+07
		1.03786e+07			1.69719e+07	1.18076e+07
		9.0423e+06			1.28124e+07	1.07534e+07
					1.78365e+07	7.34407e+06
Embryo9	1.27605e+07	1.17432e+07			1.59883e+07
	1.50898e+07	1.05594e+07			1.61033e+07
	1.52961e+07	1.13246e+07
	1.71488e+07	1.18256e+07		Embryo10	1.43177e+07	7.57589e+06
					1.4954e+07	5.72768e+06
Embryo10	1.37839e+07	9.42935e+06			1.77673e+07	1.10952e+07
	1.08364e+07	8.80704e+06			1.28822e+07	4.76325e+06
	1.1652e+07	6.80328e+06
	1.07623e+07	6.68059e+06		Embryo11	1.27174e+07	6.62076e+06
		7.56219e+06			1.07617e+07	6.38301e+06
		7.71225e+06			1.05291e+07	5.50682e+06
					1.21732e+07	6.82814e+06
AVERAGE	1.40283e+07	1.00844e+07
STDEV	2.7755e+06	2.55892e+06		AVERAGE	1.24895e+07	7.52883e+06
N	41	44		STDEV	3.02962e+06	2.19523e+06
				N	43	42

[truncated: 17 more sheets: Fig6I, Fig6L, FigS3D, FigS4D, FigS4G, FigS7D, FigS8E, FigS8F, FigS9C, FigS9D, FigS10C, FigS11C, FigS11D, FigS12D, FigS13A, FigS13B, FigS14D]
